# Supplementary material for: Paediatric Histoplasmosis 2000–2019: A Review of 83 Cases
Source: J Fungi (Basel). 2021 Jun 4;7(6):448. doi: 10.3390/jof7060448 (PMC8229079; doi:10.3390/jof7060448)
Supplement: Supplementary file 1 [file jof-07-00448-s001.zip]

Archive with 1 entries (1 files):
- jof-1241503-supplementary.pdf
